# Supplementary material for: Profiling of Metabolic Differences between Hematopoietic Stem Cells and Acute/Chronic Myeloid Leukemia
Source: Metabolites. 2020 Oct 26;10(11):427. doi: 10.3390/metabo10110427 (PMC7692247; doi:10.3390/metabo10110427)
Supplement: Supplementary file 1 [file metabolites-10-00427-s001.zip]

Archive with 4 entries (4 files):
- Song et al (Supplement figure 1).TIF
- Song et al (Supplement figure 2).TIF
- Song et al (Supplement figure 3).TIF
- Song et al (Supplement figure 4).TIF
